# Supplementary material for: Time to Step Up Conservation: Climate Change Will Further Reduce the Suitable Habitats for the Vulnerable Species Marbled Polecat (Vormela peregusna)
Source: Animals (Basel). 2023 Jul 18;13(14):2341. doi: 10.3390/ani13142341 (PMC10376176; doi:10.3390/ani13142341)
Supplement: Supplementary file 1 [file animals-13-02341-s001.zip]

Archive with 1 entries (1 files):
- animals-2468882-supplementary.pdf
